# Supplementary material for: catena-Poly[(dichloridozinc)-μ-1-{4-[(1H-imidazol-1-yl)meth­yl]benz­yl}-1H-imidazole-κ2 N 3:N 3′]
Source: Acta Crystallogr Sect E Struct Rep Online. 2012 Apr 18;68(Pt 5):m621. doi: 10.1107/S1600536812015395 (PMC3344354; doi:10.1107/S1600536812015395)
Supplement: Supplementary file 1 [file e-68-0m621-sup1.cif]

##############################################################################
#                                                                            #
# This CIF contains the data in a paper accepted for publication in          #
# Acta Crystallographica Section E. It conforms to the requirements of       #
# Notes for Authors for Acta Crystallographica Section E, and has been       #
# peer reviewed under the auspices of the IUCr Commission on Journals.       #
#                                                                            #
# Full details of the Crystallographic Information File format               #
# are given in the paper "The Crystallographic Information File (CIF):       #
# a New Standard Archive File for Crystallography" by S. R. Hall, F. H.      #
# Allen and I. D. Brown [Acta Cryst. (1991), A47, 655-685].                  #
#                                                                            #
# The current version of the core CIF dictionary is obtainable from          #
# ftp://ftp.iucr.org/pub/cif_core.dic.                                       #
#                                                                            #
# Software is freely available for graphical display of the structure(s)     #
# in this CIF. For information consult the CIF software page                 #
# http://www.iucr.org/resources/cif/software.                                #
#                                                                            #
# This file may be used for bona fide research purposes within the           #
# scientific community so long as proper attribution is given to the journal # 
# article from which it was obtained.                                        #
#                                                                            #
##############################################################################
data_global
_audit_creation_method     SHELXL-97
_journal_date_recd_electronic     2012-03-29
_journal_date_accepted     2012-04-09
_journal_name_full     'Acta Crystallographica, Section E'
_journal_year     2012
_journal_volume     68
_journal_issue      5
_journal_page_first     m621
_journal_page_last     m621
_journal_paper_category     QM
_journal_paper_doi     10.1107/S1600536812015395
_journal_coeditor_code     CV5275
_publ_contact_author_name     'Dr. Jin-Sheng, Gao'
_publ_contact_author_address
;
Engineering Research Center of Pesticide of Heilongjiang University,
Heilongjiang University
Harbin 150080
People's Republic of China
;
_publ_contact_author_email     hgf1000@163.com
_publ_contact_author_fax     '(86)451 8660 9151'
_publ_contact_author_phone     '(86)451 8660 9001'
_publ_section_title
;\
<i>catena</i>-Poly[(dichloridozinc)-\m-1-{4-[(1<i>H</i>-imidazol-1-yl)methyl]\
benzyl}-1<i>H</i>-imidazole-\k^2^<i>N</i>^3^:<i>N</i>^3'^]
;
loop_
    _publ_author_name
    _publ_author_footnote
    _publ_author_address
    'Wang, Cheng' .
;
Key Laboratory of Functional Inorganic Material Chemistry,
Ministry of Education, Heilongjiang University
Harbin 150080
People's Republic of China
;
    'Wen, Bo' .
;
Engineering Research Center of Pesticides of Heilongjiang University,
Heilongjiang University,
Harbin 150050,
People's Republic of China
;
    'Sun, Zhi-Yao ' .
;
Key Laboratory of Functional Inorganic Material Chemistry,
Ministry of Education, Heilongjiang University
Harbin 150080
People's Republic of China
;
    'Yan, Peng-Fei' .
;
Key Laboratory of Functional Inorganic Material Chemistry,
Ministry of Education, Heilongjiang University
Harbin 150080
People's Republic of China
;
    'Gao, Jin-Sheng' .
;
Engineering Research Center of Pesticides of Heilongjiang University,
Heilongjiang University,
Harbin 150050,
People's Republic of China
;
_chemical_name_systematic
;
<i>catena</i>-Poly[(dichloridozinc)-\m-1-{4-[(1<i>H</i>-imidazol-1-
yl)methyl]benzyl}-1<i>H</i>-imidazole-\k^2^<i>N</i>^3^:<i>N</i>^3'^]
;
_chemical_name_common     ?
_chemical_formula_moiety     'C14 H14 Cl2 N4 Zn'
_chemical_formula_sum     'C14 H14 Cl2 N4 Zn'
_chemical_formula_iupac     '[Zn Cl2 (C14 H14 N4)]'
_chemical_formula_weight     374.56
_chemical_melting_point     ?
_symmetry_cell_setting     orthorhombic
_symmetry_space_group_name_H-M     'P b c n'
_symmetry_space_group_name_Hall     '-P 2n 2ab'
loop_
    _symmetry_equiv_pos_as_xyz
    'x, y, z'
    '-x+1/2, -y+1/2, z+1/2'
    '-x, y, -z+1/2'
    'x+1/2, -y+1/2, -z'
    '-x, -y, -z'
    'x-1/2, y-1/2, -z-1/2'
    'x, -y, z-1/2'
    '-x-1/2, y-1/2, z'
_cell_length_a     11.327(2)
_cell_length_b     10.207(2)
_cell_length_c     14.452(3)
_cell_angle_alpha     90.00
_cell_angle_beta     90.00
_cell_angle_gamma     90.00
_cell_volume     1670.8(6)
_cell_formula_units_Z     4
_cell_measurement_reflns_used     13075
_cell_measurement_theta_min     3.03
_cell_measurement_theta_max     27.48
_cell_measurement_temperature     293(2)
_exptl_crystal_description     block
_exptl_crystal_colour     colourless
_exptl_crystal_size_max     0.58
_exptl_crystal_size_mid     0.55
_exptl_crystal_size_min     0.49
_exptl_crystal_density_diffrn     1.489
_exptl_crystal_density_meas     ?
_exptl_crystal_density_method     'not measured'
_exptl_crystal_F_000     760
_exptl_absorpt_coefficient_mu     1.787
_exptl_absorpt_correction_type     multi-scan
_exptl_absorpt_process_details     '(ABSCOR; Higashi, 1995)'
_exptl_absorpt_correction_T_min     0.4212
_exptl_absorpt_correction_T_max     0.4771
_exptl_special_details
;
;
_diffrn_ambient_temperature     293(2)
_diffrn_radiation_type     MoK\a
_diffrn_radiation_wavelength     0.71073
_diffrn_radiation_source     'fine-focus sealed tube'
_diffrn_radiation_monochromator     graphite
_diffrn_measurement_device_type     'Rigaku R-AXIS RAPID'
_diffrn_measurement_method     '\w scan'
_diffrn_detector_area_resol_mean     ?
_diffrn_reflns_number     15231
_diffrn_reflns_av_R_equivalents     0.0221
_diffrn_reflns_av_sigmaI/netI     0.0131
_diffrn_reflns_theta_min     3.03
_diffrn_reflns_theta_max     27.48
_diffrn_reflns_theta_full     27.48
_diffrn_measured_fraction_theta_max     0.998
_diffrn_measured_fraction_theta_full     0.998
_diffrn_reflns_limit_h_min     -14
_diffrn_reflns_limit_h_max     14
_diffrn_reflns_limit_k_min     -13
_diffrn_reflns_limit_k_max     13
_diffrn_reflns_limit_l_min     -18
_diffrn_reflns_limit_l_max     16
_diffrn_standards_number     0
_diffrn_standards_interval_count     0
_diffrn_standards_interval_time     0
_diffrn_standards_decay_%     0
_refine_special_details
;
 Refinement of F^2^ against ALL reflections.  The weighted R-factor wR and
 goodness of fit S are based on F^2^, conventional R-factors R are based
 on F, with F set to zero for negative F^2^. The threshold expression of
 F^2^ > 2sigma(F^2^) is used only for calculating R-factors(gt) etc. and is
 not relevant to the choice of reflections for refinement.  R-factors based
 on F^2^ are statistically about twice as large as those based on F, and R-
 factors based on ALL data will be even larger.
;
_reflns_number_total     1916
_reflns_number_gt     1718
_reflns_threshold_expression     I>2sigma(I)
_refine_ls_structure_factor_coef     Fsqd
_refine_ls_matrix_type     full
_refine_ls_R_factor_all     0.0263
_refine_ls_R_factor_gt     0.0231
_refine_ls_wR_factor_gt     0.0616
_refine_ls_wR_factor_ref     0.0629
_refine_ls_goodness_of_fit_ref     1.081
_refine_ls_restrained_S_all     1.081
_refine_ls_number_reflns     1916
_refine_ls_number_parameters     96
_refine_ls_number_restraints     0
_refine_ls_hydrogen_treatment     constr
_refine_ls_weighting_scheme     calc
_refine_ls_weighting_details
         'calc w=1/[\s^2^(Fo^2^)+(0.0339P)^2^+0.4633P] where P=(Fo^2^+2Fc^2^)/3'
_atom_sites_solution_hydrogens     geom
_atom_sites_solution_primary     direct
_atom_sites_solution_secondary     difmap
_refine_ls_shift/su_max     0.001
_refine_ls_shift/su_mean     0.000
_refine_diff_density_max     0.204
_refine_diff_density_min     -0.293
_refine_ls_extinction_method     none
_refine_ls_extinction_coef     ?
loop_
    _atom_type_symbol
    _atom_type_description
    _atom_type_scat_dispersion_real
    _atom_type_scat_dispersion_imag
    _atom_type_scat_source
    'C' 'C' 0.0033 0.0016
                         'International Tables Vol C Tables 4.2.6.8 and 6.1.1.4'
    'H' 'H' 0.0000 0.0000
                         'International Tables Vol C Tables 4.2.6.8 and 6.1.1.4'
    'N' 'N' 0.0061 0.0033
                         'International Tables Vol C Tables 4.2.6.8 and 6.1.1.4'
    'Zn' 'Zn' 0.2839 1.4301
                         'International Tables Vol C Tables 4.2.6.8 and 6.1.1.4'
    'Cl' 'Cl' 0.1484 0.1585
                         'International Tables Vol C Tables 4.2.6.8 and 6.1.1.4'
_computing_data_collection     'RAPID-AUTO (Rigaku, 1998)'
_computing_cell_refinement     'RAPID-AUTO (Rigaku, 1998)'
_computing_data_reduction     'CrystalClear (Rigaku/MSC, 2002)'
_computing_structure_solution     'SHELXS97 (Sheldrick, 2008)'
_computing_structure_refinement     'SHELXL97 (Sheldrick, 2008)'
_computing_molecular_graphics     'SHELXTL (Sheldrick, 2008)'
_computing_publication_material     'SHELXL97 (Sheldrick, 2008)'
loop_
    _atom_site_type_symbol
    _atom_site_label
    _atom_site_fract_x
    _atom_site_fract_y
    _atom_site_fract_z
    _atom_site_U_iso_or_equiv
    _atom_site_adp_type
    _atom_site_calc_flag
    _atom_site_refinement_flags
    _atom_site_occupancy
    _atom_site_symmetry_multiplicity
    _atom_site_disorder_assembly
    _atom_site_disorder_group
    C C1 0.83519(13) 0.15817(15) 0.39823(10) 0.0350(3) Uani d . 1 1 . .
    H H1 0.8723 0.1028 0.4402 0.042 Uiso calc R 1 1 . .
    C C2 0.7938(2) 0.2662(3) 0.27631(15) 0.0754(8) Uani d . 1 1 . .
    H H2 0.7976 0.3004 0.2168 0.090 Uiso calc R 1 1 . .
    C C3 0.7085(2) 0.2926(3) 0.33876(15) 0.0733(7) Uani d . 1 1 . .
    H H3 0.6436 0.3472 0.3304 0.088 Uiso calc R 1 1 . .
    C C4 0.66639(15) 0.21680(18) 0.50158(12) 0.0458(4) Uani d . 1 1 . .
    H H4A 0.6237 0.2983 0.5099 0.055 Uiso calc R 1 1 . .
    H H4B 0.7195 0.2065 0.5537 0.055 Uiso calc R 1 1 . .
    C C5 0.59983(16) -0.0048(2) 0.55434(14) 0.0540(5) Uani d . 1 1 . .
    H H5 0.6667 -0.0088 0.5916 0.065 Uiso calc R 1 1 . .
    C C6 0.57941(13) 0.10417(16) 0.50083(11) 0.0396(4) Uani d . 1 1 . .
    C C7 0.47871(17) 0.1088(2) 0.44701(16) 0.0556(5) Uani d . 1 1 . .
    H H7 0.4635 0.1826 0.4112 0.067 Uiso calc R 1 1 . .
    Cl Cl1 1.08205(3) -0.03773(4) 0.36609(3) 0.04045(11) Uani d . 1 1 . .
    N N1 0.87372(11) 0.18141(14) 0.31401(9) 0.0391(3) Uani d . 1 1 . .
    N N2 0.73601(11) 0.22419(13) 0.41575(9) 0.0374(3) Uani d . 1 1 . .
    Zn Zn1 1.0000 0.07951(2) 0.2500 0.03065(9) Uani d S 1 2 . .
loop_
    _atom_site_aniso_label
    _atom_site_aniso_U_11
    _atom_site_aniso_U_22
    _atom_site_aniso_U_33
    _atom_site_aniso_U_12
    _atom_site_aniso_U_13
    _atom_site_aniso_U_23
    C1 0.0346(7) 0.0395(8) 0.0308(7) 0.0067(6) 0.0040(6) 0.0015(6)
    C2 0.0835(16) 0.0979(19) 0.0448(10) 0.0500(14) 0.0178(10) 0.0316(11)
    C3 0.0737(14) 0.0870(16) 0.0592(12) 0.0511(13) 0.0165(10) 0.0251(11)
    C4 0.0439(9) 0.0499(10) 0.0437(9) -0.0023(7) 0.0163(7) -0.0125(8)
    C5 0.0408(9) 0.0609(12) 0.0603(11) -0.0004(8) -0.0097(8) 0.0075(10)
    C6 0.0346(8) 0.0439(9) 0.0402(8) 0.0035(6) 0.0096(6) -0.0074(7)
    C7 0.0489(10) 0.0507(11) 0.0674(13) 0.0018(8) -0.0055(9) 0.0146(10)
    Cl1 0.0367(2) 0.0478(2) 0.0369(2) 0.00320(16) -0.00610(14) 0.00531(16)
    N1 0.0407(7) 0.0447(8) 0.0319(6) 0.0120(6) 0.0078(5) 0.0048(6)
    N2 0.0360(6) 0.0390(7) 0.0371(7) 0.0064(5) 0.0079(5) -0.0017(5)
    Zn1 0.02814(14) 0.03731(15) 0.02650(14) 0.000 0.00440(8) 0.000
_geom_special_details
;
 All esds (except the esd in the dihedral angle between two l.s. planes)
 are estimated using the full covariance matrix.  The cell esds are taken
 into account individually in the estimation of esds in distances, angles
 and torsion angles; correlations between esds in cell parameters are only
 used when they are defined by crystal symmetry.  An approximate (isotropic)
 treatment of cell esds is used for estimating esds involving l.s. planes.
;
loop_
    _geom_bond_atom_site_label_1
    _geom_bond_atom_site_label_2
    _geom_bond_site_symmetry_2
    _geom_bond_distance
    _geom_bond_publ_flag
    C1 N1 . 1.3146(19) ?
    C1 N2 . 1.3343(19) ?
    C1 H1 . 0.9300 ?
    C2 C3 . 1.350(3) ?
    C2 N1 . 1.365(2) ?
    C2 H2 . 0.9300 ?
    C3 N2 . 1.350(2) ?
    C3 H3 . 0.9300 ?
    C4 N2 . 1.4718(19) ?
    C4 C6 . 1.514(2) ?
    C4 H4A . 0.9700 ?
    C4 H4B . 0.9700 ?
    C5 C6 . 1.375(3) ?
    C5 C7 5_656 1.384(3) ?
    C5 H5 . 0.9300 ?
    C6 C7 . 1.381(3) ?
    C7 C5 5_656 1.384(3) ?
    C7 H7 . 0.9300 ?
    Cl1 Zn1 . 2.2606(5) ?
    N1 Zn1 . 1.9959(13) ?
    Zn1 N1 3_755 1.9959(13) ?
    Zn1 Cl1 3_755 2.2606(5) ?
loop_
    _geom_angle_atom_site_label_1
    _geom_angle_atom_site_label_2
    _geom_angle_atom_site_label_3
    _geom_angle_site_symmetry_1
    _geom_angle_site_symmetry_3
    _geom_angle
    _geom_angle_publ_flag
    N1 C1 N2 . . 111.35(14) ?
    N1 C1 H1 . . 124.3 ?
    N2 C1 H1 . . 124.3 ?
    C3 C2 N1 . . 109.55(17) ?
    C3 C2 H2 . . 125.2 ?
    N1 C2 H2 . . 125.2 ?
    C2 C3 N2 . . 106.38(16) ?
    C2 C3 H3 . . 126.8 ?
    N2 C3 H3 . . 126.8 ?
    N2 C4 C6 . . 112.43(13) ?
    N2 C4 H4A . . 109.1 ?
    C6 C4 H4A . . 109.1 ?
    N2 C4 H4B . . 109.1 ?
    C6 C4 H4B . . 109.1 ?
    H4A C4 H4B . . 107.8 ?
    C6 C5 C7 . 5_656 120.26(17) ?
    C6 C5 H5 . . 119.9 ?
    C7 C5 H5 5_656 . 119.9 ?
    C5 C6 C7 . . 118.89(16) ?
    C5 C6 C4 . . 120.07(16) ?
    C7 C6 C4 . . 121.04(17) ?
    C6 C7 C5 . 5_656 120.84(19) ?
    C6 C7 H7 . . 119.6 ?
    C5 C7 H7 5_656 . 119.6 ?
    C1 N1 C2 . . 105.29(14) ?
    C1 N1 Zn1 . . 124.96(11) ?
    C2 N1 Zn1 . . 128.33(12) ?
    C1 N2 C3 . . 107.42(14) ?
    C1 N2 C4 . . 125.82(14) ?
    C3 N2 C4 . . 126.67(15) ?
    N1 Zn1 N1 3_755 . 117.19(8) ?
    N1 Zn1 Cl1 3_755 3_755 103.09(4) ?
    N1 Zn1 Cl1 . 3_755 108.98(4) ?
    N1 Zn1 Cl1 3_755 . 108.98(4) ?
    N1 Zn1 Cl1 . . 103.09(4) ?
    Cl1 Zn1 Cl1 3_755 . 116.08(3) ?
_iucr_refine_instructions_details
;
TITL  in Pbcn
CELL 0.71073  11.3272  10.2066  14.4521  90.000  90.000  90.000
ZERR   4.00   0.0023   0.0020   0.0029   0.000   0.000   0.000
LATT 1
SYMM 0.5-X, 0.5-Y, 0.5+Z
SYMM -X, Y, 0.5-Z
SYMM 0.5+X, 0.5-Y, -Z
SFAC C  H  N  Zn Cl
UNIT 56 56 16 4 8
L.S. 4
ACTA
BOND $H
FMAP 2
PLAN 20
SIZE 0.486 0.550 0.585
WGHT    0.033900    0.463300
FVAR       0.30133
MOLE 1
C1    1    0.835188    0.158166    0.398233    11.00000    0.03463    0.03952 =
         0.03085    0.00155    0.00402    0.00667
AFIX  43
H1    2    0.872313    0.102776    0.440233    11.00000   -1.20000
AFIX   0
C2    1    0.793813    0.266162    0.276314    11.00000    0.08350    0.09786 =
         0.04481    0.03157    0.01782    0.05001
AFIX  43
H2    2    0.797607    0.300402    0.216754    11.00000   -1.20000
AFIX   0
C3    1    0.708470    0.292617    0.338759    11.00000    0.07367    0.08703 =
         0.05924    0.02506    0.01654    0.05107
AFIX  43
H3    2    0.643568    0.347158    0.330410    11.00000   -1.20000
AFIX   0
C4    1    0.666391    0.216801    0.501580    11.00000    0.04391    0.04995 =
         0.04367   -0.01253    0.01634   -0.00233
AFIX  23
H4A   2    0.623662    0.298322    0.509865    11.00000   -1.20000
H4B   2    0.719545    0.206535    0.553702    11.00000   -1.20000
AFIX   0
C5    1    0.599833   -0.004847    0.554342    11.00000    0.04080    0.06085 =
         0.06028    0.00749   -0.00975   -0.00044
AFIX  43
H5    2    0.666682   -0.008817    0.591597    11.00000   -1.20000
AFIX   0
C6    1    0.579406    0.104172    0.500834    11.00000    0.03457    0.04392 =
         0.04024   -0.00744    0.00957    0.00346
C7    1    0.478712    0.108758    0.447007    11.00000    0.04889    0.05069 =
         0.06735    0.01458   -0.00555    0.00177
AFIX  43
H7    2    0.463491    0.182580    0.411222    11.00000   -1.20000
AFIX   0
CL1   5    1.082047   -0.037727    0.366085    11.00000    0.03671    0.04778 =
         0.03686    0.00531   -0.00610    0.00320
N1    3    0.873719    0.181412    0.314013    11.00000    0.04067    0.04467 =
         0.03191    0.00479    0.00782    0.01200
N2    3    0.736012    0.224192    0.415753    11.00000    0.03603    0.03901 =
         0.03714   -0.00170    0.00788    0.00639
ZN1   4    1.000000    0.079509    0.250000    10.50000    0.02814    0.03731 =
         0.02650    0.00000    0.00440    0.00000
HKLF 4
REM   in Pbcn
REM R1 =  0.0231 for   1718 Fo > 4sig(Fo)  and  0.0263 for all   1916 data
REM     96 parameters refined using      0 restraints
END
WGHT      0.0319      0.4717
REM Highest difference peak  0.204,  deepest hole -0.293,  1-sigma level  0.058
Q1    1   0.9325  0.1882  0.3127  11.00000  0.05    0.20
Q2    1   0.9271  0.1571  0.2967  11.00000  0.05    0.19
Q3    1   0.6087  0.1586  0.5045  11.00000  0.05    0.19
Q4    1   0.5945  0.3304  0.4698  11.00000  0.05    0.17
Q5    1   0.5235  0.1296  0.4930  11.00000  0.05    0.15
Q6    1   0.8593  0.2240  0.2967  11.00000  0.05    0.15
Q7    1   0.9001  0.1541  0.4583  11.00000  0.05    0.14
Q8    1   0.8661  0.2910  0.2904  11.00000  0.05    0.14
Q9    1   0.8575  0.3342  0.2234  11.00000  0.05    0.14
Q10   1   0.8743  0.1808  0.3522  11.00000  0.05    0.14
Q11   1   1.1287  0.0090  0.3511  11.00000  0.05    0.14
Q12   1   0.5346  0.0772  0.4334  11.00000  0.05    0.14
Q13   1   0.9476  0.3061  0.3219  11.00000  0.05    0.14
Q14   1   1.0000  0.2940  0.2500  10.50000  0.05    0.14
Q15   1   0.7036 -0.0356  0.5562  11.00000  0.05    0.13
Q16   1   0.5564  0.0914  0.4464  11.00000  0.05    0.13
Q17   1   0.8432  0.1345  0.3432  11.00000  0.05    0.13
Q18   1   0.8437  0.4930  0.2729  11.00000  0.05    0.12
Q19   1   0.5604  0.1145  0.3687  11.00000  0.05    0.12
Q20   1   0.5433  0.2057  0.3701  11.00000  0.05    0.12
;
